# Supplementary material for: Complete sequence and detailed analysis of the first indigenous plasmid from Xanthomonas oryzae pv. oryzicola
Source: BMC Microbiol. 2015 Oct 24;15:233. doi: 10.1186/s12866-015-0562-x (PMC4619425; doi:10.1186/s12866-015-0562-x)
Supplement: Additional file 1: Table S1. — Putative ORFs of pXOCgx01. (XLSX 22 kb) [file 12866_2015_562_MOESM1_ESM.xlsx]

## Sheet: Putative ORFs of pXOCgx01
Additional file 1: Table S1 Putative ORFs of pXOCgx01
ORF_ID	Strand	Posision of genes		Size (aa)	G+C content	Gene name	Proposed function of closest related gene product homolog organism and identity at the amino acid level
		Start	Stop				Product	Homolog Organism	Identity	GO_ID	Domain (Interpro_Number)	COG_No.	COG_cat
XOCp0001	+	152	955	267	0.6915	-	conserved hypothetical protein	Xanthomonas albilineans GPE PC73	0.85	-	-	-	-
XOCp0002	-	1492	1776	94	0.6526	-	hypothetical protein	No homolog	-	-	-	-	-
XOCp0003	+	1881	2585	234	0.6865	kfrA	KfrA protein	Xanthomonas axonopodis pv. citri str. 306 plasmid pXAC33	0.88	-	IPR021104	-	-
XOCp0004	+	2709	3347	212	0.6448	parA	ATPases involved in chromosome partitioning [Cell division and chromosome partitioning]	Xanthomonas fuscans subsp. fuscans 4834-R, plasmid pla	0.94	-	IPR002586; IPR027417	COG1192	N
XOCp0005	+	3344	3679	111	0.6369	-	conserved hypothetical protein	Xanthomonas fuscans subsp. fuscans 4834-R, plasmid pla	0.75	-	-	-	-
XOCp0006	+	3942	4133	63	0.6458	-	conserved hypothetical protein	Xanthomonas fuscans subsp. fuscans 4834-R, plasmid pla	0.87	-	-	-	-
XOCp0007	+	4193	4501	102	0.5663	-	conserved hypothetical protein	No homolog	-	-	-	-	-
XOCp0008	+	4950	5321	123	0.5565	-	CcgAII protein	Pantoea sp. PSNIH2	0.56	-	-	-	-
XOCp0009	+	5527	5862	111	0.5119	-	conserved hypothetical protein	Xanthomonas citri pv. citri strain LG102	0.99	-	-	-	-
XOCp0010	-	5952	6218	88	0.7341	-	hypothetical protein	No homolog	-	-	-	-	-
XOCp0011	-	6403	6756	117	0.6469	-	conserved hypothetical protein	Xanthomonas axonopodis pv. citri str. 306 plasmid pXAC64	0.97	-	-	-	-
XOCp0012	-	6805	7512	235	0.565	-	plasmid stable inheritance protein	Xanthomonas axonopodis pv. citri str. 306 plasmid pXAC64	0.99	-	IPR027417	-	-
XOCp0013	-	7509	7955	148	0.5459	traD	conjugal transfer protein TraD	Xanthomonas axonopodis pv. citri str. 306 plasmid pXAC64	0.9392	0046982	IPR009072	-	-
XOCp0014	+	8305	8700	131	0.6111	traA	conjugal transfer protein TraA	Xanthomonas campestris pv. vesicatoria str. 85-10, plasmid pXCV38	0.85	-	-	-	-
XOCp0015	+	8700	8813	37	0.6228	-	conserved hypothetical protein	Xanthomonas axonopodis pv. citri str. 306 plasmid pXAC64	0.89	-	-	-	-
XOCp0016	+	8877	10451	524	0.6038	trwB	TrwB protein	Xanthomonas axonopodis pv. citri str. 306 plasmid pXAC64	0.98	-	IPR027417; IPR019476	COG3505	U
XOCp0017	+	10465	13425	986	0.6356	trwC	TrwC protein, putative T4SS effector	Xanthomonas axonopodis pv. citri str. 306 plasmid pXAC64	0.96	-	IPR027417; IPR014059; IPR027785; IPR014862	COG0507	L
XOCp0018	-	13494	13820	108	0.5902	-	putative PemK-like protein	Xanthomonas campestris pv. vesicatoria str. 85-10, plasmid pXCV38	0.95	0003677	IPR003477; IPR011067	COG2337	V
XOCp0019	-	13817	14035	72	0.6164	-	conserved hypothetical protein	Xanthomonas axonopodis pv. citri str. 306 plasmid pXAC64	0.99	-	IPR021558	-	-
XOCp0020	-	14254	14673	139	0.5381	-	conserved hypothetical protein	Xanthomonas axonopodis pv. citri str. 306 plasmid pXAC64	0.98	-	-	-	-
XOCp0021	-	14799	15707	302	0.6491	virB1	Type IV secretion system protein VirB1	Xanthomonas axonopodis pv. citri str. 306 plasmid pXAC64	0.89	-	IPR008258; IPR023346	-	-
XOCp0022	-	15694	16716	340	0.5963	virB11	Type IV secretion system protein VirB11	Ralstonia solanacearum CMR15 plasmid pRSC35	0.9441	0006810; 0009405; 0005524; 0005737	IPR027417; IPR001482; IPR014155	COG0630	U
XOCp0023	-	16727	17947	406	0.6364	virB10	Type IV secretion system protein VirB10	Xanthomonas axonopodis pv. citri str. 306 plasmid pXAC64	0.9532	-	IPR005498	COG2948	U
XOCp0024	-	17949	18731	260	0.5773	virB9	Type IV secretion system protein VirB9	Xanthomonas axonopodis pv. citri str. 306 plasmid pXAC64	0.9615	-	IPR010258; IPR014148	COG3504	U
XOCp0025	-	18756	19430	224	0.5896	virB8	Type IV secretion system protein VirB8	Xanthomonas axonopodis pv. citri str. 306 plasmid pXAC64	0.9688	0016020	IPR007430	COG3736	U
XOCp0026	-	19427	20293	288	0.5213	virB6	type IV secretion system protein VirB6	Xanthomonas campestris pv. vesicatoria str. 85-10, plasmid pXCV38	0.9583	0030255	IPR007688	-	-
XOCp0027	-	20281	20658	125	0.5529	-	conserved hypothetical protein	Xanthomonas campestris pv. vesicatoria str. 85-10, plasmid pXCV38	0.848	-	-	-	-
XOCp0028	-	20681	20893	70	0.5305	virB7	type IV secretion system protein VirB7	Xanthomonas axonopodis pv. citri str. 306 plasmid pXAC64	0.8571	-	-	-	-
XOCp0029	-	20945	21610	221	0.5886	virB5	type IV secretion system protein VirB5	Xanthomonas axonopodis pv. citri str. 306 plasmid pXAC64	0.963	-	IPR014158; IPR023220	-	-
XOCp0030	-	21607	24276	889	0.5933	virB4	type IV secretion system protein VirB4	Xanthomonas axonopodis pv. citri str. 306 plasmid pXAC64	0.9795	0005524	IPR018145; IPR027417	COG3451	U
XOCp0031	-	24263	24562	99	0.5433	virB3	type IV secretion system protein VirB3	Xanthomonas axonopodis pv. citri str. 306 plasmid pXAC64	1	-	IPR007792	COG3702	U
XOCp0032	-	24559	24936	125	0.5794	virB2	type IV secretion system protein VirB2	Xanthomonas axonopodis pv. citri str. 306 plasmid pXAC64	0.992	-	IPR007039	-	-
XOCp0033	-	24957	25313	118	0.507	mobD	MobD	Xanthomonas citri plasmid pXcB	0.9074	-	-	-	-
XOCp0034	-	25806	25943	45	0.6159	-	conserved hypothetical protein	Xanthomonas campestris pv.vesicatoria str. 85-10, plasmid pXCV19	1	-	-	-	-
XOCp0035	+	26307	26690	127	0.5208	-	conserved hypothetical protein	Xanthomonas campestris pv. musacearum NCPPB 4379	0.95	-	-	-	-
XOCp0036	+	27257	27907	216	0.619	parA	resolvase	Xanthomonas axonopodis pv. glycines strain AG1, plasmid pAG1	0.96	0006310; 0000150; 0003677	IPR006119; IPR006118	COG1961	L
XOCp0037	+	28001	28336	111	0.5327	yecR	YecR-like lipoprotein	Xanthomonas axonopodis pv. phaseoli	0.97	-	IPR025731	-	-
XOCp0038	-	28178	28510	110	0.5856	tnpA	transposase	Xanthomonas axonopodis pv. punicae str. LMG 859	0.9714	0006313; 0004803	IPR002513	-	-
XOCp0039	+	28611	29117	168	0.5996	-	conserved hypothetical protein	Burkholderia sp. Ch1-1	0.9643	-	-	-	-
XOCp0040	+	29191	29358	55	0.6429	-	conserved hypothetical protein	Burkholderia vietnamiensis G4	0.95	-	-	-	-
XOCp0041	-	29588	29878	96	0.6907	-	hypothetical protein	No homolog	-	-	-	-	-
XOCp0042	-	29937	30287	116	0.6296	-	conserved hypothetical protein	Xanthomonas perforans 91-118	0.954	-	-	-	-
XOCp0043	+	30537	30860	107	0.5895	-	conserved hypothetical protein	Xanthomonas vesicatoria ATCC 35937	0.6792	-	-	-	-
XOCp0044	-	31312	31611	99	0.59	-	hypothetical protein	No homolog	-	-	-	-	-
XOCp0045	+	31762	32130	122	0.6369	-	transmembrane protein	Stenotrophomonas maltophilia K279a	0.4322	-	-	-	-
XOCp0046	+	32241	33470	409	0.6797	czcC	Cobalt-zinc-cadmium resistance protein czcC	Stenotrophomonas maltophilia K279a	0.6348	0006810; 0005215	IPR003423	COG1538	M
XOCp0047	+	33467	34708	413	0.6377	czcB	Cobalt-zinc-cadmium resistance protein czcB	Stenotrophomonas maltophilia K279a	0.7264	-	-	COG0845	MV
XOCp0048	+	34718	37849	1043	0.636	czcA	Cobalt-zinc-cadmium resistance protein czcA	Stenotrophomonas maltophilia K279a	0.8722	0006810; 0006812; 0005215; 0008324; 0016020; 0016021	IPR001036; IPR004763; IPR027463	COG3696	P
XOCp0049	+	37870	38577	235	0.5932	-	membrane protein	Stenotrophomonas maltophilia K279a	0.7699	-	-	-	-
XOCp0050	+	38592	39248	218	0.6545	-	putative transmembrane anchor protein	Stenotrophomonas maltophilia K279a	0.6193	-	-	-	-
XOCp0051	+	39310	39534	74	0.6	-	hypothetical protein	Pseudomonas aeruginosa UCBPP-PA14	0.4583	-	-	-	-
XOCp0052	+	39613	40947	444	0.6367	-	major facilitator transporter	Stenotrophomonas sp. SKA14	0.763	0055085; 0016021	IPR011701; IPR020846	-	-
XOCp0053	-	41210	41836	208	0.6268	-	sec-C metal-binding protein	Pseudoxanthomonas spadix BD-a59	0.904	-	IPR004027	-	-
XOCp0054	-	41883	42905	340	0.6442	tnpT	cointegrate resolution protein T	Pseudoxanthomonas spadix BD-a59	0.86	-	IPR021104	COG1196	D
XOCp0055	+	43209	44789	526	0.6028	-	conjugative transposon DNA recombination protein	Stenotrophomonas maltophilia K279a	0.9772	-	IPR027417	COG3593	L
XOCp0056	+	44767	45864	365	0.6157	-	DNA helicase II / ATP-dependent DNA helicase PcrA	Stenotrophomonas maltophilia K279a	0.9008	0006310; 0015074; 0003677	IPR027417; IPR014016	-	-
XOCp0057	+	45903	46871	322	0.6574	tnpS	cointegrate resolution protein S	Xanthomonas oryzae pv. oryzae PXO99A	0.9565	-	IPR010998; IPR013762; IPR011010; IPR023109; IPR002104	-	-
XOCp0058	+	46881	49841	986	0.6143	tnpA	Tn5044 transposase	Xanthomonas oryzae pv. oryzae PXO99A	0.9899	0006313; 0004803	IPR025296; IPR002513	COG4644	X
XOCp0059	+	50351	50800	149	0.64	-	conserved hypothetical protein	Xanthomonas fuscans subsp. fuscans 4834-R, plasmid pla	0.86	-	-	-	-
XOCp0060	+	50822	51067	81	0.6504	-	conserved hypothetical protein	Xanthomonas campestris pv. musacearum NCPPB 4379	0.88	-	-	-	-
XOCp0061	+	51064	51303	79	0.7042	-	conserved hypothetical protein	Xanthomonas euvesicatoria strain 83M	0.94	-	-	-	-
XOCp0062	+	51319	51912	197	0.6431	-	conserved hypothetical protein	Xanthomonas euvesicatoria strain 83M	0.96	-	-	-	-
XOCp0063	+	51991	52335	114	0.7014	-	conserved hypothetical protein	Xanthomonas euvesicatoria strain 83M	0.94	-	-	-	-
XOCp0064	+	52419	53003	194	0.6291	-	conserved hypothetical protein	Xanthomonas euvesicatoria strain 83M	0.97	-	-	-	-
XOCp0064	+	52419	53003	194	0.6291	-	conserved hypothetical protein	Xanthomonas euvesicatoria strain 83M	0.97	-	-	-	-
